# Supplementary material for: PODNL1 Methylation Serves as a Prognostic Biomarker and Associates with Immune Cell Infiltration and Immune Checkpoint Blockade Response in Lower-Grade Glioma
Source: Int J Mol Sci. 2021 Nov 22;22(22):12572. doi: 10.3390/ijms222212572 (PMC8625785; doi:10.3390/ijms222212572)
Supplement: Supplementary file 1 [file ijms-22-12572-s001.zip]

Archive with 1 entries (1 files):
- ijms-1444137-supplementary.pdf
